# Supplementary material for: Rats Selected for Different Nervous Excitability: Long-Term Emotional–Painful Stress Affects the Dynamics of DNA Damage in Cells of Several Brain Areas
Source: Int J Mol Sci. 2024 Jan 13;25(2):994. doi: 10.3390/ijms25020994 (PMC10815859; doi:10.3390/ijms25020994)
Supplement: Supplementary file 1 [file ijms-25-00994-s001.zip]

Archive with 1 entries (1 files):
- ijms-2800125-supplementary.pdf
